# Supplementary material for: Identification of Key Genes Affecting Flavor Formation in Beijing-You Chicken Meat by Transcriptome and Metabolome Analyses
Source: Foods. 2023 Feb 28;12(5):1025. doi: 10.3390/foods12051025 (PMC10000371; doi:10.3390/foods12051025)
Supplement: Supplementary file 1 [file foods-12-01025-s001.zip › Table S1.xlsx]

## Sheet: Sheet1
Table S1. Composition of diets of BJYs during the rearing period
Ingredient(%)	1-21 days of age	22-120 days of age
Corn	60	63.54
Soybean meal	32.85	27.49
Corn gluten meal(56%, CP)	1.92	3
Soybean oil	1.5	2.03
Dicalcium phosphate	1.4	1.72
Calcitic limestone	1.36	1.24
Common salt	0.3	0.32
L-Lysine	0.2	0.13
DL-Methionine	0.2	0.11
Choline chloride	0.19	0.2
Mineral addition	0.06	0.2
Vitamin-mineral premix	0.02	0.02
Nutrient composition
Crude protein(%)	20	19
Crude fat(%)	4	5.1
Calcium(%)	1	0.9
Total phosphorus(%)	0.69	0.63
Available phosphorus(%)	0.45	0.4
Lysine(%)	1.05	1
Methionine(%)	0.48	0.43
Threonine(%)	0.74	0.76
Tryptophan(%)	0.22	0.23
Metabolizable energy（MC/Kg）	2.87	3
