# Supplementary material for: Identification of Key Genes Affecting Flavor Formation in Beijing-You Chicken Meat by Transcriptome and Metabolome Analyses
Source: Foods. 2023 Feb 28;12(5):1025. doi: 10.3390/foods12051025 (PMC10000371; doi:10.3390/foods12051025)
Supplement: Supplementary file 1 [file foods-12-01025-s001.zip › Table S2.xlsx]

## Sheet: Sheet1
Table S2 Immune procedure of BJYs
Age	Vaccine
1	Marek's Disease Vaccine, Live (strain FC-126)
6	combined newcastle disease and infectious bronchitis vaccine, live(strain la sots+strain h120)
12	Infectious Bursal Disease Vaccine, Live (Strain B87)
16	newcastle disease, Infectious Bronchitis,and Avian Influenza (H9 Subtype) Vaccine, Inactivated (Strain La Sota + strain H120 + Strain WD)
	combined newcastle disease and infectious bronchitis vaccine, live(strain la sota+strain h120)
21	Reassortant Avian Influenza Virus (H5 + H7) Trivalent Vaccine, Inactivated (H5N1 Strain Re-11+Strain Re-12, H7N9 Strain H7-Re3)
	Avian Pox Vaccine, Live (Quail-Adapted Strain)
26	Infectious Bursal Disease Vaccine, Live (Strain B87)
32	newcastle disease and Avian Influenza (H9 Subtype) Vaccine, Inactivated (Strain La Sota + Strain WD)
	combined newcastle disease and infectious bronchitis vaccine, live(strain la sots+strain h120)
40	Reassortant Avian Influenza Virus (H5 + H7) Trivalent Vaccine, Inactivated (H5N1 Strain Re-11+Strain Re-12, H7N9 Strain H7-Re3)
