# Supplementary material for: Identification of Key Genes Affecting Flavor Formation in Beijing-You Chicken Meat by Transcriptome and Metabolome Analyses
Source: Foods. 2023 Feb 28;12(5):1025. doi: 10.3390/foods12051025 (PMC10000371; doi:10.3390/foods12051025)
Supplement: Supplementary file 1 [file foods-12-01025-s001.zip › Table S3.xlsx]

## Sheet: Sheet1
Table S3. Body weight and breast muscle weight at 4 developmental stages in BJYs
	Body Weight	Breast Muscle Weight
1 DAY	34.47±2.18	0.17±0.02
56 DAY	515.63±18.63	18.04±1.38
98 DAY	1062.91±28.07	43.4±3.12
120 DAY	1162.49±17.14	53.4±7.79
