# Supplementary material for: Identification of Key Genes Affecting Flavor Formation in Beijing-You Chicken Meat by Transcriptome and Metabolome Analyses
Source: Foods. 2023 Feb 28;12(5):1025. doi: 10.3390/foods12051025 (PMC10000371; doi:10.3390/foods12051025)
Supplement: Supplementary file 1 [file foods-12-01025-s001.zip › Table S4.xlsx]

## Sheet: Sheet1
Table S4. 82 DEGs in Venn diagram analysis
Gene Symbol	1DAY-1	1DAY-2	1DAY-3	1DAY-4	1DAY-5	1DAY-6	1DAY-7	1DAY-8	1DAY-9	1DAY-10	56DAY-1	56DAY-2	56DAY-3	56DAY-4	56DAY-5	56DAY-6	56DAY-7	56DAY-8	56DAY-9	56DAY-10	98DAY-1	98DAY-2	98DAY-3	98DAY-4	98DAY-5	98DAY-6	98DAY-7	98DAY-8	98DAY-9	98DAY-10	120DAY-1	120DAY-2	120DAY-3	120DAY-4	120DAY-5	120DAY-6	120DAY-7	120DAY-8	120DAY-9	120DAY-10
MYH1D	30344	29658	43435	44819	36251	60907	30465	28042	35982	40172	6200	5164	5455	448	5142	7761	2369	10884	4820	1884	5177	195	49	3260	1228	126	311	672	455	4942	1222	66	243	283	1507	219	425	365	236	308
PM20D2	7072	10570	4154	10991	9140	5965	8694	10663	8082	7544	1208	906	1109	1754	1171	3900	1240	1000	1062	677	4059	2992	7532	1599	1136	6493	3395	2856	5599	2198	1467	3483	1480	700	1072	1138	6104	1945	1137	1117
ADAMTSL5	2772	2998	2656	3060	3069	2682	2790	2902	2768	3343	119	135	174	235	156	189	54	72	88	122	28	90	44	35	68	33	47	99	123	99	412	264	140	184	123	148	381	187	458	75
PLIN2	2636	2374	2306	4088	3607	1294	2582	4892	1710	1595	639	902	731	732	533	1424	799	1606	628	539	1609	922	4042	1553	693	5223	3439	2055	1792	1048	1855	2843	759	655	1893	528	2248	3658	1326	772
PPP1R27	1983	1762	2025	732	2000	1886	1789	1436	1928	2080	2472	2767	4525	2653	1400	2378	1402	9921	2105	2731	6050	4251	17910	4247	1734	25207	7145	16908	4579	4728	9244	12579	3008	1926	1798	2792	13674	6976	4577	2064
ADAMTS20	1704	2146	2224	2731	2160	4566	1967	3078	3768	3926	384	339	308	727	319	2785	555	340	512	314	1770	1162	5982	501	1326	935	3260	1392	1497	819	382	911	584	398	407	1315	2975	670	416	629
FAM134B	1591	2838	1322	2612	2787	1304	1923	4285	2084	1969	3355	3494	7804	4654	2712	10427	2990	20649	2580	3077	11014	15614	47958	13435	5729	77886	22068	33165	26477	14711	13884	25514	9969	5717	4840	7318	29290	21348	6888	7479
ABRA	1256	1481	1395	1162	1083	1684	723	845	954	935	2429	2802	2630	1317	1500	2116	1571	54376	1122	964	11029	17824	82887	21433	9662	100738	32001	52274	17492	43457	38614	12696	20884	8078	4426	12064	32736	24491	8132	20414
COL16A1	1187	1520	1591	626	1413	1608	1123	1569	1865	1682	357	348	202	255	217	163	152	236	200	140	102	90	126	75	123	125	148	162	73	78	222	362	162	183	289	168	1589	175	987	71
OTUD1	1057	1796	712	2043	933	929	582	3168	1038	694	955	2759	886	578	427	345	471	14926	794	828	3729	1737	22491	3609	446	58049	10488	35194	2720	9623	19363	7289	3863	1488	4790	1560	15337	5823	3620	2040
WNT5A	988	1027	1250	1423	1285	859	1025	1319	1486	1367	191	238	161	240	182	61	165	123	185	142	173	68	43	93	65	24	56	128	112	116	122	201	87	123	205	94	538	430	1760	141
ANKRD1	858	1946	1443	2165	1191	1429	684	5565	1952	1377	18414	15795	33779	12735	13826	5821	15399	219972	18012	19338	166756	39324	210664	193154	67508	346755	80645	120330	182056	105301	58561	94943	12414	3894	29929	3933	56398	303803	1860	36131
ETS2	596	775	957	888	939	1018	673	676	970	868	212	217	145	157	174	232	150	467	165	201	469	221	637	270	231	2609	274	555	323	260	414	446	249	199	323	157	534	950	362	222
FOXO1	460	506	578	628	724	506	621	582	581	608	358	623	523	1518	387	2080	656	752	568	455	2199	1328	8086	1304	1472	5436	2120	3685	5029	2717	1345	2890	1137	544	1746	1309	5758	2631	1627	1285
ASAP3	441	714	892	356	544	739	445	891	897	825	325	310	156	295	141	123	168	107	291	136	69	114	64	113	110	57	117	297	94	110	340	345	264	168	381	172	914	468	1274	274
SYT14	390	614	558	282	397	378	255	386	404	578	87	79	115	132	72	63	109	162	145	106	106	326	566	177	112	635	398	460	148	165	98	111	214	96	124	94	436	332	112	110
ACSL4	252	322	286	265	538	357	487	329	415	428	316	311	278	451	367	1957	470	398	277	510	817	751	3613	474	566	1358	936	822	2192	944	647	1685	800	459	751	546	1704	1241	864	531
YPEL2	236	353	444	168	507	299	286	327	289	294	985	1023	695	700	763	410	763	824	892	1122	1648	3386	3243	1289	1777	1485	1758	1532	1982	3680	1245	2339	2473	633	927	1129	2552	2399	1228	1107
SNAP47	207	268	299	161	226	222	222	358	212	243	619	251	367	682	501	689	489	1297	272	385	649	543	2394	879	663	4480	866	1067	2223	933	882	705	692	527	424	541	839	1805	708	627
MAFF	194	257	276	230	240	160	224	388	233	269	233	146	369	111	130	200	208	2268	172	134	892	661	3365	376	292	4731	1225	1820	447	1004	1481	1217	320	201	281	224	1172	867	438	264
BTBD10	160	160	198	175	211	237	170	206	192	232	321	184	207	263	232	317	250	714	213	226	531	580	994	394	447	2963	565	708	457	540	611	497	402	304	301	293	578	1284	452	396
ANKIB1	149	300	237	103	235	344	242	269	321	306	432	305	521	633	462	398	493	1646	556	738	1819	2232	6523	919	1251	3157	1745	3221	2028	5815	1147	1404	1633	546	1031	1343	3808	4065	900	1889
THBS2	147	202	255	372	337	192	219	178	259	193	243	66	50	52	30	16	46	13	56	15	34	11	41	11	41	7	10	16	17	11	33	76	210	92	306	216	2190	68	2784	14
PROSER2	123	159	190	166	198	169	151	152	147	172	290	95	241	240	155	221	166	2152	110	174	634	600	3736	509	211	9738	1598	1865	1037	750	642	1059	517	229	192	388	804	734	298	248
LOC426193	105	105	166	119	183	151	175	125	252	272	174	345	96	886	98	213	969	239	160	918	157	103	141	109	126	92	189	190	147	87	290	229	1356	174	220	185	278	476	1021	130
DNA2	104	161	112	74	63	82	94	154	105	94	14	26	16	17	18	7	22	28	18	15	27	104	51	30	38	106	10	53	10	10	30	47	21	7	35	6	18	36	22	9
TNC	87	66	54	184	68	104	62	27	88	77	343	410	140	114	275	96	78	2492	156	85	949	216	7265	1518	534	9005	1680	4059	891	449	2616	2046	284	121	1994	156	1015	2675	1493	327
LOC101747302	82	147	242	119	384	184	328	183	741	785	35	17	5	62	3	10	34	18	12	12	5	20	3	7	13	1	1	21	5	3	67	76	17	11	33	3	38	24	122	8
PAMR1	79	68	100	105	118	109	91	98	168	158	54	42	15	64	40	16	10	14	18	21	20	11	12	17	12	9	11	17	37	13	7	27	14	10	115	19	130	42	326	24
NIPAL2	75	32	69	76	59	54	61	84	101	87	22	16	14	27	9	11	32	10	16	14	1	4	1	3	6	1	4	4	7	3	21	3	23	7	13	5	32	8	32	17
SGMS2	71	97	107	255	107	122	57	74	89	89	582	492	426	798	582	962	547	1994	651	721	1501	3853	9173	2040	3502	11825	3696	5981	2996	9547	6045	2656	3758	2190	2249	1396	4438	14156	1272	4009
ERRFI1	70	148	134	130	145	128	132	109	147	131	177	148	127	172	158	198	174	286	130	184	268	156	495	154	155	2412	260	292	249	225	353	389	169	135	309	101	313	584	374	151
OC3	66	38	59	41	53	43	38	8	40	31	729	54	140	104	117	61	130	73	75	202	66	16	27	18	100	13	43	20	47	8	221	48	146	75	201	76	446	30	268	20
LRRC8D	66	88	72	124	56	111	67	91	71	84	146	145	115	149	117	350	165	217	113	108	245	168	808	248	144	1008	197	302	485	155	180	330	154	169	366	126	402	578	290	208
SLAMF8	65	45	23	38	77	34	53	99	40	31	2	12	0	0	2	0	3	0	2	0	0	0	1	0	1	1	0	0	0	0	1	22	6	1	1	3	8	4	0	0
HABP2	59	93	151	56	100	53	61	49	54	53	120	132	158	101	95	59	100	232	112	103	201	140	495	325	137	497	180	490	195	360	145	135	152	65	332	48	318	234	156	96
THBS1	53	44	40	100	61	61	40	45	38	39	212	221	78	95	61	77	94	761	55	47	415	213	3315	266	160	2376	624	873	608	982	754	608	245	213	496	143	1268	978	992	198
ARSI	53	49	27	48	39	32	37	41	68	85	22	26	5	12	13	2	10	10	7	5	0	1	1	9	9	2	5	6	2	4	16	7	10	7	41	7	70	8	84	8
LOC429054	46	40	71	21	56	14	44	35	22	28	100	62	82	141	38	25	41	128	59	64	128	93	198	134	154	746	88	108	181	154	137	21	35	81	113	34	265	300	140	51
DNAJB1	42	84	90	9	70	69	46	98	71	64	257	189	223	236	151	121	140	394	217	135	237	333	3185	252	195	7659	451	1333	177	583	940	432	285	258	338	248	544	504	490	301
ADORA2B	36	42	53	19	41	66	32	15	54	42	59	42	46	81	58	47	53	201	53	58	94	46	391	159	76	326	124	365	132	218	388	152	76	52	78	42	129	350	76	77
ABCB9	34	59	65	37	36	78	33	35	42	44	42	48	59	102	60	58	69	120	43	75	173	310	471	110	300	497	127	324	247	277	418	194	113	72	82	164	284	400	84	229
ABHD8	33	14	17	21	29	17	25	55	43	39	4	9	2	7	2	6	8	6	14	5	1	3	1	3	2	3	0	3	1	2	4	8	6	7	7	2	10	10	20	3
ARTN	29	12	16	14	10	23	9	12	11	21	1	0	0	3	2	1	1	9	3	3	11	3	8	8	4	24	2	7	12	8	4	4	2	0	5	2	0	12	4	0
EDNRB	26	37	60	65	53	68	43	34	76	88	94	89	69	105	56	63	43	253	89	75	189	166	494	135	131	340	181	387	328	857	230	532	199	82	65	125	448	442	90	116
LOC101750611	25	81	47	70	210	308	194	143	233	236	935	402	1049	2056	846	2147	1756	3825	1769	947	3774	2716	3970	3429	5808	6462	5073	4852	5172	6631	6904	2774	1313	1085	1134	767	5888	9927	904	2225
LOC107054027	25	22	56	12	38	32	21	13	45	27	81	40	39	91	34	34	51	7	53	22	4	44	15	19	47	7	15	30	10	11	61	44	101	73	39	36	78	122	136	37
CCDC57	23	35	14	20	33	12	19	4	20	17	2	12	1	1	4	3	1	8	3	2	8	4	24	7	19	26	5	9	11	18	11	16	2	3	16	4	8	8	4	5
XIRP1	21	24	18	14	29	19	24	16	29	25	15	33	6	11	21	1	4	172	12	10	47	59	837	99	3	893	339	1532	178	624	400	274	77	18	37	4	300	238	216	15
LOC415312	18	14	12	8	4	5	13	14	5	3	0	1	1	1	0	1	1	0	1	1	3	6	12	3	6	1	10	4	5	8	0	10	3	1	4	1	4	4	6	0
LOC107053531	18	17	41	19	11	29	12	8	35	22	374	205	421	526	385	161	438	117	397	358	112	240	47	243	217	98	224	233	73	151	482	271	553	577	433	318	675	1082	1592	334
LOC121112823	14	21	36	30	10	26	15	24	34	56	45	42	39	53	46	8	58	8	62	25	8	14	5	18	19	11	3	39	13	21	35	22	59	40	89	28	44	56	124	42
PLEKHB2	13	5	9	0	14	12	15	6	10	7	21	19	13	14	14	8	8	27	9	14	17	50	75	53	19	68	27	26	59	48	37	47	27	14	35	12	50	34	24	24
LOC425623	13	22	14	16	7	17	13	8	28	23	8	7	4	4	7	4	4	3	3	2	1	3	3	1	2	1	2	2	4	1	7	5	7	4	15	4	24	6	12	5
NTSR1	12	7	14	5	2	9	0	8	26	12	63	28	20	33	41	18	36	5	57	25	9	8	9	24	21	5	6	45	30	11	61	79	76	45	65	38	131	108	166	53
NOX3	12	5	16	22	21	17	20	10	10	25	15	25	47	85	27	33	54	7	65	34	24	18	8	49	16	4	4	24	27	26	43	23	88	100	35	42	44	48	140	81
LOC101748943	11	3	16	70	45	14	49	10	7	14	33	54	18	159	23	24	21	5	91	26	2	26	16	38	17	10	6	24	40	9	138	26	65	49	124	11	82	40	138	157
LOC101751434	10	12	15	7	7	9	7	5	12	19	8	2	2	4	1	0	3	3	0	2	0	0	0	0	0	0	0	0	0	0	1	0	3	1	0	5	22	4	0	3
OVCH1	10	8	14	21	23	28	18	14	23	10	98	76	66	130	76	29	46	251	122	67	77	56	1335	345	71	517	363	344	98	104	56	68	173	50	132	109	216	160	121	90
NOXO1	8	6	1	0	1	4	0	2	2	1	2	9	11	10	9	4	3	49	8	0	13	29	81	8	7	296	53	31	28	18	6	84	3	2	2	3	24	26	0	1
LOC107053930	7	14	4	0	3	2	4	4	3	3	170	33	152	69	59	61	210	7	184	26	6	19	4	63	7	3	12	38	63	53	36	20	233	53	41	34	414	46	472	17
LOC112530622	7	11	5	3	0	5	1	0	7	1	12	23	13	17	18	16	7	280	243	10	20	3	2	41	16	33	19	8	11	5	4	0	0	1	26	0	4	14	4	0
LOC121110013	6	6	7	6	7	4	14	10	8	20	1	7	3	3	0	2	0	0	6	3	0	1	0	2	0	0	0	0	1	2	6	0	5	17	0	7	0	0	0	4
LOC112530968	6	21	12	22	11	4	17	22	5	6	17	19	8	18	12	22	40	26	14	8	33	22	57	24	66	24	14	21	108	110	35	22	14	9	31	21	24	26	28	21
NUGGC	6	14	4	2	15	2	9	6	5	5	2	46	10	9	13	5	4	4	4	18	6	9	2	2	5	6	1	10	6	5	18	97	18	11	41	5	40	62	24	8
LOC101747481	5	14	14	9	7	4	9	15	17	11	1	8	5	10	1	4	1	0	0	2	0	1	1	2	0	0	0	0	4	0	0	9	0	3	8	1	8	0	16	4
LOC112530523	3	7	15	6	18	9	15	8	5	7	13	11	7	34	16	4	5	11	19	5	36	35	104	56	19	55	27	49	51	47	7	13	13	17	26	12	39	70	66	14
LOC121110244	3	1	1	3	1	0	1	1	1	0	1	3	0	3	2	14	1	10	2	2	8	9	19	11	6	26	9	2	47	15	21	2	2	0	0	1	4	16	0	9
SLC26A9	3	1	3	8	8	4	3	1	2	6	8	5	12	4	10	3	19	1	5	0	3	6	2	1	3	0	2	4	4	2	5	11	14	5	15	5	20	6	8	2
SV2B	2	5	3	31	2	3	1	1	0	1	75	17	27	15	11	19	30	4	7	29	12	11	8	15	3	8	12	19	4	6	13	27	48	44	44	11	142	12	92	1
CBLN2	1	6	14	3	3	4	1	1	2	6	74	7	11	10	3	2	0	1	9	1	3	1	0	0	0	0	0	0	0	1	0	0	17	6	9	2	38	0	14	0
SPP1	1	1	0	68	2	2	0	3	2	0	4	2	0	0	0	0	0	2	1	0	14	3	1	4	3	11	12	6	1	5	5	804	6	0	298	0	102	8	29	4
LOC112532878	0	4	2	1	2	3	2	4	0	1	1	2	3	3	2	1	3	1	8	4	8	2	69	3	10	378	14	1	3	7	5	0	5	3	6	1	6	8	16	0
LOC107054563	0	4	2	6	2	2	1	0	1	1	18	3	1	2	5	1	3	0	1	4	0	0	0	0	0	0	0	2	1	1	0	1	1	2	1	0	8	0	30	2
C1QTNF8	0	0	0	13	1	2	4	0	0	1	173	31	50	2	31	12	49	28	38	8	13	22	17	6	8	0	4	24	2	9	26	42	37	13	105	3	266	10	394	22
MPZL2	0	1	0	0	1	1	0	0	1	2	10	8	5	11	7	0	6	11	8	7	2	0	4	4	1	0	5	5	9	1	17	14	4	10	17	1	6	12	42	7
LOC101748113	0	1	1	0	1	1	1	0	0	2	5	2	6	16	4	13	7	1	2	7	26	14	17	14	12	7	14	15	16	10	7	21	19	4	1	1	10	18	16	10
SOSTDC1	0	0	8	1	1	6	2	0	3	3	4	1	3	5	1	8	3	1	5	2	0	1	0	4	0	0	0	2	1	2	2	1	7	7	4	1	8	6	24	1
PLIN1	0	2	0	1	21	2	1	9	2	0	3	6	3	44	17	3	0	6	2	2	11	10	11	23	25	10	27	34	141	61	338	199	26	56	1568	163	262	204	124	61
LOC426456	0	2	2	1	0	4	1	2	0	1	9	6	3	6	3	3	2	2	1	3	0	0	0	2	2	0	2	5	0	3	5	13	4	4	5	9	14	10	4	2
LOC121110487	0	0	0	0	5	2	0	1	1	2	8	4	4	8	2	5	3	0	7	3	3	25	16	12	7	8	2	4	6	40	3	8	5	4	15	2	6	26	2	5
LOC101749567	0	0	2	5	0	0	0	3	0	1	2	1	3	1	1	1	2	38	2	2	6	28	27	18	1	32	11	135	10	5	14	23	4	2	9	1	10	6	2	1
