# Supplementary material for: Identification of Key Genes Affecting Flavor Formation in Beijing-You Chicken Meat by Transcriptome and Metabolome Analyses
Source: Foods. 2023 Feb 28;12(5):1025. doi: 10.3390/foods12051025 (PMC10000371; doi:10.3390/foods12051025)
Supplement: Supplementary file 1 [file foods-12-01025-s001.zip › Table S5.xlsx]

## Sheet: Sheet1
Table S5.GO enrichment analysis of DEGs
Ontology	ID	Description	Count	Gene ID	P-value
Biological Process	GO:0009888	tissue development	108	396413/396250/419533//374007/414745/420332/423233/421003/418062/395862/396192/395967/423661/395101/395573/396383/395535/395650/693248/417477/396402/396422/419456/419184/373969/396343/396390/421608/415400/420588/404773/395487/418725/395561/425805/421352/396438/396412/386585/418090/395679/395241/421416/378779/396056/769355/396381/423099/395519/417873/396282/396030/395633/396516/428445/396295/374243…	1.38e-05
Biological Process	GO:0031099	regeneration	17	396488/396185/404271/396375/373964/373941/396353/418125/418090/396413/395241/395337/404773/396282/423233/396266/418062	4.77e-05
Biological Process	GO:0045595	regulation of cell differentiation	81	396295/396375/374243/424758/373964/395724/107051027/396413/424356/419533/396105/395615/423839/378786/378800/421003/395862/414830/395967/404271/427272/396119/395916/396536/396512/395573/396383/396399/395826/395535/693248/396266/396422/396402/374224/374207/396185/419184/429484/396332/420442/396343/396390/396219/415359/378897/396353/418125/396393/416018/419070/396281/395098/420588/404773/428099/3955…	0.000114813
Biological Process	GO:0061061	muscle structure development	43	374207/395434/373964/419184/396390/396393/417751/414873/396128/395562/414745/373943/378926/423233/378800/421003/418062/395862/416362/395561/768866/421352/425457/396536/386585/396512/418090/373988/396383/395241/374202/395826/421534/100996929/423298/396433/395761/395519/417873/396282/396266/396089/395633	0.000144092
Biological Process	GO:0030154	cell differentiation	201	386582/396488/424758/419263/107051027/396166/396105/423839/396057/421003/395483/414830/396179/395997/395967/373897/396194/395101/396383/395573/417355/396382/100996929/395546/396395/396402/419184/396343/396390/415359/378897/416018/421481/395487/395711/425805/419953/395715/396412/386585/418090/395489/421416/419872/423099/770134/395537/373854/396295/396375/373964/493647/395615/396128/378926/378800/4…	0.000191666
Biological Process	GO:1901700	response to oxygen-containing compound	64	418126/373964/374222/423195/396482/395277/395724/424356/396166/408184/395615/396257/395862/424547/395776/423463/404271/427272/416235/396512/396399/396382/396065/396266/395417/396198/396245/396089/396185/420442/420898/396390/396393/414854/396027/396114/396066/395098/396348/415815/425805/421352/395807/396456/396438/395988/395815/396196/418090/395251/373988/395881/395575/395938/427317/421994/396241/…	0.000198291
Biological Process	GO:0048869	cellular developmental process	204	386582/396488/424758/419263/431608/107051027/396166/396105/423839/396057/421003/395483/414830/396179/395997/395967/373897/396194/395101/396383/395573/417355/396382/100996929/395546/396395/396402/419184/396343/396390/415359/378897/416018/421481/395487/395711/425805/419953/395715/396412/386585/418090/395489/421416/419872/423099/770134/395537/373854/396295/396375/373964/493647/395615/396128/378926/3…	0.000240631
Biological Process	GO:0060429	epithelium development	58	428445/396295/374243/493647/396413/396250/395140/374007/395615/396519/414745/396257/420332/378786/395862/396192/395967/404271/395916/396536/395573/395826/693248/396266/396422/395654/374224/419456/419184/373969/396390/418125/421608/395782/395917/395562/373943/395487/418725/395561/425805/421352/378916/396412/386585/373988/395679/374202/421416/421994/396056/396209/423099/769355/396381/408039/395519/…	0.000323771
Biological Process	GO:0008283	cell population proliferation	90	428445/396488/396295/374243/373964/396440/396453/395724/493647/396413/395107/424356/419533/395615/414745/420332/378786/378926/374246/395862/414830/423463/404271/427272/396148/395916/396536/395573/396383/395660/395826/421291/396384/396065/396266/396245/395654/374224/374207/429286/396185/419184/429484/373969/374001/396343/396390/418125/396393/416018/396027/396281/396145/395562/404773/373943/395469/…	0.000327651
Biological Process	GO:0042246	tissue regeneration	10	404271/373964/404773/423233/396266/418125/418090/418062/396413/395241	0.00035105
Cellular Component	GO:0000793	condensed chromosome	19	415654/395570/396185/421716/101751277/693254/396482/431608/395724/100113359/395134/396086/395316/396270/374260/395135/427162/422014/771417	0.000220834
Cellular Component	GO:0000794	condensed nuclear chromosome	9	415654/396086/374260/395135/693254/427162/422014/100113359/395134	0.000931891
Cellular Component	GO:0000779	condensed chromosome, centromeric region	13	415654/396185/421716/101751277/693254/100113359/395134/395316/396270/395135/427162/422014/771417	0.00280226
Cellular Component	GO:0000775	chromosome, centromeric region	22	415654/422548/396185/421716/101751277/416597/693254/415745/100113359/395134/395316/395207/396270/395135/427162/426563/417982/422014/415952/422048/771417/374224	0.00309709
Cellular Component	GO:0030017	sarcomere	22	425457/396263/396032/396227/396034/417751/421534/414873/395906/423298/396128/421154/396418/420448/396433/417771/395761/396386/423233/396089/396422/416362	0.00498799
Cellular Component	GO:0000777	condensed chromosome kinetochore	12	415654/421716/395316/101751277/396270/693254/395135/427162/422014/100113359/395134/771417	0.00554507
Cellular Component	GO:0098687	chromosomal region	27	428269/769677/396185/693254/415745/431608/100113359/395135/374246/415654/422548/421716/101751277/416597/395134/396086/395316/395207/396270/427162/426563/417982/422014/415952/422048/771417/374224	0.00565539
Cellular Component	GO:0000776	kinetochore	15	415654/421716/101751277/416597/693254/100113359/395134/395316/395207/396270/395135/427162/422014/771417/374224	0.0060964
Cellular Component	GO:0099080	supramolecular complex	77	428445/416804/396227/386747/396034/415294/417751/396128/396418/421154/429055/396057/395135/423233/396013/419578/425457/396263/396032/396430/374066/396366/396426/417306/395772/418166/421534/100996929/395069/396270/427788/396433/395761/396089/421105/396422/374224/416694/693254/100113359/414873/421481/420448/421626/396224/395487/421689/396386/416362/415654/421716/101751277/416597/100857247/416367/41…	0.0087138
Cellular Component	GO:0043025	neuronal cell body	17	396517/414892/425805/423463/421352/396375/421100/374001/395891/424059/395535/408251/396519/395098/770134/396323/374224	0.00999696
Molecular Function	GO:0015631	tubulin binding	22	427460/416597/395313/421412/417334/419263/386747/416367/415544/419968/421481/424900/424675/395823/421626/396057/417477/423213/396294/374193/421105/374224	0.00476056
Molecular Function	GO:0008201	heparin binding	15	396375/373964/420898/396133/396219/418125/414837/396413/395107/423196/395210/396204/374088/395654/396516/	0.00589006
Molecular Function	GO:0008289	lipid binding	37	415645/100857929/420442/374211/395263/395724/378897/396393/396166/424059/772196/396519/420588/395319/424900/395203/424522/420488/404271/396083/395988/396394/396536/386585/396099/395575/100858343/396423/419268/395882/777552/396246/396197/374075/396198/420412/769014/	0.00916427
Molecular Function	GO:0008092	cytoskeletal protein binding	59	422842/419263/386747/396034/417751/426024/396128/396418/424900/396057/423213/423233/396202/396013/427460/425457/396263/396032/396430/396366/374034/417306/100996929/427788/396433/395761/417477/374193/421105/396422/374224/395895/421608/414873/420588/421481/421626/395487/374266/396386/396294/416362/416597/395313/395511/421412/417334/416367/415544/396423/396473/423298/419968/395823/396072/424675/4177…	0.00934327
Molecular Function	GO:1901681	sulfur compound binding	19	420488/396375/373964/420898/396133/396219/395263/418125/414837/396413/395107/396260/423196/395210/396204/424597/374088/395654/396516/	0.0135893
Molecular Function	GO:0042277	peptide binding	12	408184/421352/374001/395667/395382/396536/396447/395660/424597/396089/418271/769014	0.0193853
Molecular Function	GO:0004879	nuclear receptor activity	9	396431/395961/395988/396266/396198/396082/386585/396099/395575/	0.0195213
Molecular Function	GO:0098531	ligand-activated transcription factor activity	9	396431/395961/395988/396266/396198/396082/386585/396099/395575/	0.0195213
Molecular Function	GO:0005539	glycosaminoglycan binding	17	396375/373964/420898/396133/396219/418125/414837/396413/395107/396475/396399/423196/395210/396204/374088/395654/396516	0.0234049
Molecular Function	GO:0008017	microtubule binding	16	416597/395313/421412/386747/415544/419968/421481/424900/424675/395823/421626/417477/423213/374193/421105/374224	0.025093
