# Supplementary material for: Identification of Key Genes Affecting Flavor Formation in Beijing-You Chicken Meat by Transcriptome and Metabolome Analyses
Source: Foods. 2023 Feb 28;12(5):1025. doi: 10.3390/foods12051025 (PMC10000371; doi:10.3390/foods12051025)
Supplement: Supplementary file 1 [file foods-12-01025-s001.zip › Table S6.xlsx]

## Sheet: Sheet1
Table S6. KEGG enrichment analysis of DEGs
KEGG Pathway	Pathway_ID	Count	Gene ID	P-value
Adrenergic signaling in cardiomyocytes	gga04261	70	395339/417706/396366/396523/100858156/395855/395891/378903/396433/430150/396282/373953/374174/396032/107051305/420935/422365/422688/419523/396472/419774/419313/427623/396065/396530/101750560/419580/395895/422858/395759/395928/769202/395947/415732/395693/429272/419770/421250/396067/395350/417739/426652/420328/100858946/416874/427687/417429/770103/374175/427515/418670/428420/427909/423090/101748386…	1.43e-05
PPAR signaling pathway	gga03320	38	374189/417730/395221/374015/396536/420197/374120/416588/396379/419557/769087/416068/424005/100859721/395263/396219/417143/426008/418589/422598/419019/395706/423122/419802/424877/769933/422345/427237/396246/424380/415361/415487/414834/431683/418982/374165/373928/428164	0.000107321
MAPK signaling pathway	gga04010	124	769924/431192/424149/396394/423572/378804/423163/395603/693245/395891/425527/426737/418714/420479/416939/430150/421622/417445/421808/373953/395453/419083/419832/395499/425375/423525/424860/396399/415549/396516/420419/396245/423202/428871/396515/426986/396186/423229/770905/418044/100858193/421352/373929/100857380/419847/420815/396057/396100/101750560/416496/418978/395983/107054794/396438/395853/39…	0.000125703
Cytokine-cytokine receptor interaction	gga04060	98	374147/395205/418502/374213/416587/421685/101747500/418666/396399/378803/693252/417465/420193/420719/395914/420718/395180/373964/421352/396488/422062/426054/419067/374270/396438/408184/396030/395199/428997/395551/395485/101752289/374223/424705/395294/769909/415651/416686/418943/416586/374229/419620/428067/374136/101750396/395660/771315/428697/425805/776400/404671/107049250/396406/419424/418716/41…	0.000298957
Cardiac muscle contraction	gga04260	37	396366/416978/395891/395198/396433/430150/396032/422365/396472/775974/396530/772260/419580/395895/395759/769735/429272/427009/419770/396067/395350/426652/100858946/416874/417429/770103/428420/427909/415996/374259/396430/423298/431629/107057643/396529/107050029/373924	0.00396765
Apelin signaling pathway	gga04371	60	395339/420893/417706/396523/427559/395855/396111/420018/427017/424208/428449/373953/427721/417637/420935/415549/396245/396356/429337/396472/374207/415748/395807/101748756/396065/101750560/416677/419580/396349/395759/395928/769202/723973/415732/101747811/771999/396148/417434/396067/395149/427803/415417/107057170/420328/416874/427687/427515/429110/422815/421504/771582/417319/770154/420788/107057643…	0.0045904
Cellular senescence	gga04218	68	423675/374138/378804/425389/693260/396523/416181/426117/100858156/395855/378914/417445/373953/428725/425111/396399/417166/415549/396245/404777/374260/423346/424971/772225/100529062/396142/421352/419847/374072/420558/374246/416868/419844/420815/101750560/416496/396438/421597/396349/395895/396252/430534/395928/107052930/425366/386582/396167/427171/101748851/419928/101751828/417739/395149/396027/415…	0.0055444
Calcium signaling pathway	gga04020	101	422181/415741/395339/378804/420893/396523/395603/693245/417543/395855/395891/396081/395198/396111/374174/396032/395453/427721/420935/420752/100857635/396516/396356/422688/396515/419175/772225/419313/415748/395807/421998/374072/101748756/427623/396065/431090/418978/395677/422330/378928/395895/395941/416567/395759/723973/418126/395469/415732/426130/769385/770457/772372/428209/430991/101748851/42282…	0.0059841
Steroid hormone biosynthesis	gga00140	21	420164/415807/772291/422750/425056/416783/417981/429828/771930/408034/414832/395641/419861/100858361/414833/414838/396015/414834/414854/100858007/770453	0.00653525
Wnt signaling pathway	gga04310	69	421715/378804/395561/416181/415729/419416/423958/421808/374174/373886/395703/769516/423838/395230/424437/395152/418337/422688/771460/418044/374182/420815/374076/395983/395409/422234/374156/395545/416567/428534/420271/395179/771427/423532/107052763/395508/417385/101748851/771364/427856/419928/428953/395546/415568/100858505/107051757/427687/374175/426903/420922/374080/420732/100170842/417831/395572…	0.00758563
ECM-receptor interaction	gga04512	42	422348/422350/417730/427355/101749098/428268/771873/420120/421960/396306/424797/424799/421709/395666/418893/404539/396076/396133/396440/373987/428448/417180/107049666/427508/395470/396524/396242/395069/107051576/414837/101750889/101748017/100857333/408043/395210/395532/396243/419184/420757/424191/374016/415560	0.00814536
Glycine, serine and threonine metabolism	gga00260	21	418172/428969/418545/769542/771635/417540/431666/423635/416370/374222/395566/417699/424716/417146/395504/426806/418544/422034/101747660/424381/770737	0.00996327
Starch and sucrose metabolism	gga00500	19	424474/424691/415783/423232/419052/373889/416462/768421/373900/422082/100859356/414140/426928/426743/421248/100857298/374044/425007/423698	0.0114782
Fructose and mannose metabolism	gga00051	19	374064/395217/396435/419040/418169/395492/373889/768421/418170/395338/770049/395218/418247/415332/415906/374044/420292/107053156/423698	0.0249475
Purine metabolism	gga00230	57	424691/395339/776127/772125/422185/416708/396091/427645/100859339/420935/418639/107055115/420752/769860/107054975/426534/430522/427399/423735/419675/421936/396002/427977/426928/428399/395916/770392/423826/415732/101751749/100857155/420253/415859/426368/416399/424700/395315/423343/423871/423678/420328/416505/422055/421833/422094/423041/395834/421574/429128/107056801/777528/424133/378929/431640/420…	0.0284297
Focal adhesion	gga04510	83	374012/422348/422350/431192/423572/101749098/423675/420893/425730/100858156/416939/396282/417173/373953/416588/422342/419083/424860/415549/396294/428268/396245/396356/373970/417772/771873/420120/424971/395832/418044/415748/396306/374182/101750560/418978/395983/107054794/395941/395917/416567/776775/395928/424797/424799/395469/421709/396422/426130/420072/427171/418090/419928/427243/422316/396076/37…	0.0296297
Intestinal immune network for IgA production	gga04672	20	693256/417050/424105/395180/427944/417051/395968/395485/416686/101747454/374229/419964/107049666/396249/416330/417983/419848/770275/395337/100858200	0.0320367
FoxO signaling pathway	gga04068	55	422443/431192/423572/423675/420115/378914/427017/424208/373953/416588/395126/425111/396399/415549/396245/424971/422347/100529062/421352/416575/101750560/426054/100859356/395983/396438/396349/395928/424912/420105/396167/427171/427150/418090/422497/100857298/417739/415400/429929/100857767/427181/415458/429110/374231/422592/396145/421614/430495/100859853/424586/769118/408035/395337/420343/395133/421…	0.0332514
Insulin signaling pathway	gga04910	55	422181/415741/431192/101747406/419220/395217/423572/396523/417543/100858156/395855/427017/416939/424208/417173/373953/416588/395114/417637/417166/415549/373915/396245/373889/768421/424971/428674/422347/771172/416446/101750560/100859356/395983/107054794/396349/421248/395218/395928/396148/430557/424568/427171/428692/100857298/374044/427515/429110/422815/395219/374231/422592/396145/426773/395299/423…	0.0332514
beta-Alanine metabolism	gga00410	15	100857134/100359387/422934/770828/423345/421013/426184/429083/395929/395395/424877/428812/421012/395743/428813	0.0349991
Alanine, aspartate and glutamate metabolism	gga00250	18	424043/776127/415746/770953/431666/420818/417609/419467/417185/428994/396533/420574/395395/422893/417253/417039/395743/417545	0.0383522
p53 signaling pathway	gga04115	32	423675/426117/378914/416161/396282/374260/100529062/420558/374076/421936/419711/396252/422211/420253/418090/419928/415400/429929/428089/425204/373987/100858796/423720/420231/420790/420900/395274/100859853/417644/100859755/419382/421683	0.040343
Regulation of actin cytoskeleton	gga04810	83	420439/769924/431192/423572/101749098/420893/425730/417584/395603/100858156/426359/416939/395511/373953/424108/395453/422342/419083/424860/415549/396516/396181/396245/396356/373970/424971/396515/395832/395180/418044/415748/374182/418978/419580/107054794/396349/422330/395917/776775/418126/395469/395701/418824/101752044/396422/770457/420072/417434/101750781/772372/427171/378917/427243/395149/373938…	0.0495194
ABC transporters	gga02010	20	418200/427728/417694/427727/416386/424947/418533/421402/424011/422099/423349/395416/416834/424170/417440/421401/423828/770610/417443/424490	0.0579299
GnRH signaling pathway	gga04912	38	431192/396394/395339/423572/396523/395855/395891/417445/373953/374174/420935/415549/420419/396245/428871/422688/423229/419313/421998/416496/395983/396349/395895/395917/416567/415732/395693/417739/420328/427687/374175/427515/771574/421579/422592/770134/420788/395654	0.0650341
Galactose metabolism	gga00052	18	374064/424691/423232/418169/373889/416462/768421/418170/395338/373900/422082/100859356/422188/100857298/431509/374044/425007/423698	0.0700451
Glycerolipid metabolism	gga00561	28	421898/421925/423197/418169/421303/418170/395338/772114/424666/418124/769506/421309/426550/418121/422188/396219/418589/423895/770752/428693/772367/421578/421945/431066/426846/426437/427381/428987	0.071209
Vascular smooth muscle contraction	gga04270	53	769924/374065/396394/395339/420893/776459/396523/100858156/395855/395891/373953/100859339/420935/107055115/415549/426747/396245/396356/373970/428871/423518/423229/419313/425979/415748/374182/396065/396349/395895/416567/415732/417434/100996929/420328/395765/427687/427515/420786/100499455/429128/395971/771574/396465/431640/417852/101748596/107051573/423682/420788/419559/422933/428203/100858782	0.07177
Glycerophospholipid metabolism	gga00564	42	396394/421898/424321/421925/396136/395650/422997/423197/421548/426747/421303/426690/428871/772114/423229/424915/424666/418124/769506/427774/418594/425396/426550/416508/423496/421311/396388/423895/770752/419517/772367/421578/421945/771574/422611/107051573/416960/423112/427381/424263/428987/100858782	0.077907
mTOR signaling pathway	gga04150	61	415832/431192/107053109/423572/422311/423675/395561/419416/373953/424830/420259/373886/416588/395703/417637/416503/417166/415549/396245/424971/428674/101750560/416800/396349/416567/395928/420105/421939/416406/100857186/418237/427642/396148/427171/418090/427856/428953/417483/418865/420909/100859842/429110/427447/100170842/100858796/424349/395572/421945/421570/395562/417769/374243/419242/107053650/…	0.0797494
ErbB signaling pathway	gga04012	35	431192/373906/423572/693245/378914/416939/373953/374174/422342/419083/417637/424860/415549/396245/422688/424971/419175/428937/101750560/395983/107054794/396349/416567/395928/426130/427171/374175/416734/427606/428752/422592/426773/420332/408035/395654	0.083158
Oocyte meiosis	gga04114	44	395339/378804/419960/396523/416181/426117/100858156/395855/373953/374174/420935/416955/415549/423878/422688/100529062/421642/416575/421228/396252/415732/420650/416363/101748851/418090/421250/421226/422675/417739/424563/415400/420328/374175/427515/423816/420231/416158/421570/396145/420788/769605/428537/422832/396198	0.0906199
Toll-like receptor signaling pathway	gga04620	37	424044/423163/420479/421622/417445/421808/373953/415549/417465/423099/424971/422720/420189/427944/101750560/416496/395983/396093/396349/395928/395551/417241/427171/417739/396027/769014/404671/395468/430480/396512/422592/395210/426274/395337/395818/418638/423471	0.0984259
Autophagy - animal	gga04140	55	107053109/422311/423675/425722/769066/396220/419091/423163/776459/416766/427559/422441/424746/420018/396090/396282/428449/421808/373953/396329/423656/416588/417637/423441/417166/415549/396245/414800/423252/424971/424522/428674/422347/395724/101750560/416800/395983/396349/420995/395928/420105/420160/427171/427322/395149/424920/770805/429110/374177/421504/422592/419242/107053650/396145/769118	0.119266
Cysteine and methionine metabolism	gga00270	20	396221/418545/416675/431666/373997/427391/421918/418193/417202/419287/415884/424716/396533/418544/421894/107049831/417039/423628/421755/424381	0.119312
VEGF signaling pathway	gga04370	26	396394/378804/373953/415549/396245/428871/424971/395832/419175/423229/418044/419847/101750560/396349/395917/416567/395928/415917/427171/101748851/417739/427803/107057170/396227/771574/425978	0.124541
Cell adhesion molecules (CAMs)	gga04514	28	101748655/403158/396181/424980/423385/419762/427968/428253/424364/772212/107049666/768858/395485/395362/101747454/417050/417051/693256/427944/396249/425389/693260/418790/769245/424105/395968/424106/418346	0.140003
Adipocytokine signaling pathway	gga04920	28	417730/776459/427017/424208/374120/395815/418155/421148/422347/101750560/100859356/395983/396093/417287/395928/420105/374223/430557/417143/100857298/396027/429110/422815/422345/396464/422592/415361/395299	0.147441
Arginine and proline metabolism	gga00330	19	100359387/427721/422934/419467/420293/395807/421013/396508/428228/374006/396533/107057170/395504/421012/374002/421755/107050361/770737/419057	0.160251
Progesterone-mediated oocyte maturation	gga04914	34	395339/419960/373953/420935/423463/415549/396245/424971/100529062/416575/101750560/395983/421228/396252/395928/415732/396167/427171/416363/418090/421226/422675/417739/415400/420328/423816/421570/422592/396145/420788/769605/428537/422832/396198	0.16604
Neuroactive ligand-receptor interaction	gga04080	135	422148/428633/396289/100858765/396275/420386/414890/428695/100857976/100857635/395105/420979/429337/768422/101751513/421131/427623/396065/431090/395677/428967/378928/408184/426049/418126/101747811/374223/386577/427545/396338/772372/428209/430991/429171/414893/420453/428934/395962/420401/431264/107054855/395190/395776/428149/770511/428691/396114/395522/427800/424833/395108/771215/395660/769274/373…	0.168731
Melanogenesis	gga04916	38	395339/396523/395561/395855/419416/373953/374174/373886/395703/395230/420935/415549/396245/422688/419313/396349/416567/415732/395508/427856/428953/420328/427687/374175/427515/373909/100170842/408082/395572/419147/395562/417769/374243/395229/428333/771092/420788/395235	0.183125
Retinol metabolism	gga00830	18	395264/426549/426247/424071/424227/776432/428538/414832/772005/418653/421130/101751434/424072/414833/416454/100858007/428809/420183	0.210794
Butanoate metabolism	gga00650	11	396379/420818/427190/770828/424891/395929/395395/424877/424380/395743/426991	0.233607
Apoptosis	gga04210	50	374012/418166/100857247/396090/396282/373953/396329/416588/421169/100859737/415549/417123/416694/396245/395857/424971/419014/425657/100857214/101750560/422591/395983/396093/396349/417287/396224/395928/374078/395673/395693/424081/420160/100857858/427171/415464/396027/419964/101750363/429929/419912/771315/417117/396426/101750812/396512/422592/395274/100859853/395674/395818	0.246133
Gap junction	gga04540	34	431192/395339/423572/418166/100857247/373953/421169/420935/100859737/415549/416694/396245/419313/100857214/417255/418978/396349/416567/396252/100859181/395469/415732/100857858/420328/427687/427339/429128/396426/421614/423682/420788/408035/395273/428070	0.268619
Nicotinate and nicotinamide metabolism	gga00760	15	417707/100858798/422988/419675/424071/426928/770392/420834/424820/422827/107051294/423871/416505/421833/424072	0.276725
C-type lectin receptor signaling pathway	gga04625	35	424044/378804/374254/396523/395855/373953/395815/419083/396245/424971/419847/420815/101750560/395983/396093/395928/415725/427171/101748851/396384/417739/395149/396027/419964/415336/427515/404671/427839/430480/429451/427272/422592/415652/424586/395337	0.279545
Histidine metabolism	gga00340	9	771456/100359387/427256/417609/424298/421013/428812/421012/428813	0.290133
Tyrosine metabolism	gga00350	14	416852/424071/771761/416783/415884/396533/418330/776120/428812/417039/424072/420947/100858738/428813	0.303243
Folate biosynthesis	gga00790	12	395270/418169/427317/418170/395338/396317/771761/395729/428878/408024/396146/408026	0.310557
Pyrimidine metabolism	gga00240	24	416708/422556/421060/421921/427399/419675/770258/421936/426928/395916/770392/423826/420253/429083/416399/423343/423871/416505/769338/421833/422094/395719/424326/418114	0.341192
Tryptophan metabolism	gga00380	15	770828/771098/417202/424071/421396/424302/769005/417699/395929/396066/424877/417039/424072/408026/420947	0.37106
Mitophagy - animal	gga04137	25	419484/374079/419993/425722/427559/395644/420018/418163/395490/395796/395399/396142/418558/416800/395983/395693/395149/396027/770805/374177/421504/422592/416896/769118/421769	0.3915
Pentose and glucuronate interconversions	gga00040	9	418953/418169/418909/418170/395338/373900/374066/420432/415332	0.417666
Phagosome	gga04145	52	417730/425389/396220/693260/427728/418166/100857247/693256/420571/420259/427727/427721/415793/417050/421169/100859737/422848/416694/396181/414800/420120/425657/427854/100857214/423461/426369/417255/396306/417051/418581/374267/417485/421939/417241/420160/101747454/100857858/769014/771888/373987/424349/418052/396426/414837/424445/395488/426274/395308/423630/420515/428421/420210	0.435756
Pentose phosphate pathway	gga00030	10	374064/424691/415783/395217/422185/395480/418639/395492/427453/395218	0.438959
Valine, leucine and isoleucine degradation	gga00280	17	426847/431666/396379/427190/770828/418193/423345/424071/423947/427395/417699/395929/427561/424877/417039/424072/424380	0.450308
Proteasome	gga03050	14	421218/425294/424926/417425/395365/417716/423182/426133/416079/418925/428274/423542/100216364/421551	0.453951
DNA replication	gga03030	12	426646/100859719/100859759/107055326/418593/422043/423688/418058/416027/424958/416997/769677	0.474825
Fanconi anemia pathway	gga03460	19	771417/419891/100049617/373983/378893/101751277/100857997/427468/415949/421149/422104/418628/396086/416420/415770/101750641/421202/415491/395128	0.476881
Tight junction	gga04530	58	420439/415371/418166/427017/100857247/424208/395511/395158/769245/421169/428511/426867/100859737/422232/416694/419024/770421/373970/396152/419523/416083/428091/100857214/419352/416339/374182/424863/395983/420132/395895/395917/422858/420903/420105/395701/426130/424682/415405/100857858/395751/100996929/416874/420962/769757/429110/101748842/396426/425665/418790/396465/422592/425802/424768/420070/428…	0.504529
Salmonella infection	gga05132	86	374012/420439/415355/374193/417663/417706/423163/418271/418166/416109/423207/100857247/396282/421622/418588/418580/417445/425012/421808/373953/420571/100859120/422342/419083/415793/421169/395230/423463/100859737/423549/415549/416694/423862/396245/395487/424971/420472/420189/100857214/769134/423461/418870/769965/101750635/417255/374182/101750560/416496/395983/428453/396093/419457/419069/423513/396…	0.517899
Pyruvate metabolism	gga00620	14	374189/396221/396456/421428/373997/415689/416537/421217/430557/417699/419019/426806/416066/431627	0.553657
Fatty acid elongation	gga00062	9	420518/426847/770828/423247/107050163/431579/395929/428872/427232	0.603322
Glycosphingolipid biosynthesis - lacto and neolacto series	gga00601	8	418223/100858043/425011/424572/771133/429027/427782/428092	0.651607
Lysosome	gga04142	42	396220/770893/395602/395380/415581/396090/420149/100858592/396329/421959/417829/395817/100857525/416462/414800/100857973/418096/423789/419014/425657/427854/416765/427294/423418/419552/422082/422638/426049/422188/420160/426739/427284/422712/416834/417749/424961/428958/374125/417848/395818/420210/107057619	0.659038
Linoleic acid metabolism	gga00591	10	396394/426747/428871/423229/414832/771574/107051573/414833/100858007/100858782	0.664889
Notch signaling pathway	gga04330	19	419416/423958/428441/395516/424267/422445/418042/395789/428365/420843/395635/415568/100858505/374080/770657/100857637/107057363/395128/419390	0.678264
Glycolysis or Gluconeogenesis	gga00010	16	395492/373997/396221/396456/418172/428969/374193/396435/374064/395217/395218/415783/424691/768421/100857298/395833	0.689
Cell cycle	gga04110	41	419960/426117/378914/416955/425111/416776/374260/424507/101751827/100529062/396142/421352/420558/416575/421228/396438/100857489/422043/396252/395635/425366/418058/378922/416027/386582/396167/419928/421226/422675/424563/415400/429929/424077/424640/415749/420231/416158/769605/769000/100859853/420332	0.703617
Ubiquitin mediated proteolysis	gga04120	47	374012/418969/770961/776286/424804/423163/418686/419960/420467/420212/416181/418744/420447/422364/424785/100859884/415356/416769/419421/374050/373983/427153/419758/422655/395796/776043/428477/417898/395672/424781/420185/415367/422481/416660/107050103/374076/421228/107049465/423683/416678/100859413/100858073/424563/421202/423664/769605/395299	0.706812
Ether lipid metabolism	gga00565	15	396394/417631/374224/426747/424135/428871/423229/424666/417006/423496/374033/771574/107051573/420361/100858782	0.731058
Influenza A	gga05164	48	419993/424044/418271/418502/395313/373953/693256/424185/421685/417050/415544/421738/415549/417465/396245/424971/422720/772225/374072/420558/101750560/417051/396093/107049075/396349/416567/395928/417241/417420/101747454/427171/395681/416633/419928/396027/428650/419912/404671/425061/769028/430480/418528/100858328/395274/395337/395299/418638/423471	0.732566
AGE-RAGE signaling pathway in diabetic complications	ko04933	8	418581/395337/424044/396282/422348/422350/424797/424799	0.73494
alpha-Linolenic acid metabolism	gga00592	8	396394/426747/428871/423229/423122/771574/107051573/100858782	0.753342
Phosphatidylinositol signaling system	gga04070	30	423675/396523/395855/418938/423197/416010/424971/422388/419175/421656/418124/421132/769506/416567/100859723/420072/427171/428692/424214/427243/427687/427515/422731/419517/421032/772367/107049248/422611/422454/427381	0.756607
Ferroptosis	gga04216	11	418109/427559/423615/426023/396241/418581/374006/421894/421504/422345/428731	0.756932
Sphingolipid metabolism	gga00600	16	395602/420118/422529/770663/424666/430542/417006/423714/422188/427803/107049056/374033/768538/378907/427335/423679	0.767942
Inositol phosphate metabolism	gga00562	23	396435/423675/417706/418938/424971/422388/419175/423345/421656/100859723/420072/428692/424214/395356/427243/427687/422731/421032/107049248/416996/771549/107052518/422454	0.785591
Ribosome	gga03010	33	418016/416542/415372/395796/426845/374134/427186/419069/374053/396280/427675/373937/418933/427323/422477/373936/100857770/426941/396148/424924/418710/373957/417871/414782/107055140/417264/421698/770018/374133/426492/419228/430990/768930	0.789682
Peroxisome	gga04146	26	423028/421687/770953/417694/421548/420554/768555/424135/426601/100858352/418004/101747962/100857465/424112/416068/395807/426247/417195/427548/395938/420131/423349/424877/422345/429155/396025	0.793067
Mannose type O-glycan biosynthesis	gga00515	7	428446/373949/424572/771133/418062/428638/428092	0.797916
Protein processing in endoplasmic reticulum	gga04141	39	421973/416314/770961/427022/415697/423335/396282/396014/100859884/427410/419268/416313/423463/419421/100859241/396089/418917/420655/428266/426369/107050103/418265/395983/423764/107049075/395853/416185/417287/421880/395693/427376/107050604/427454/424450/396487/419912/422592/430766/428358	0.799294
Lysine degradation	gga00310	18	422443/373960/421361/770828/771098/418866/419485/420784/416825/421406/420404/417699/395929/424882/415358/426800/424877/419388	0.80129
Mismatch repair	gga03430	6	100859200/100859719/421505/424958/421291/427318	0.801735
Herpes simplex virus 1 infection	gga05168	51	414830/374012/414741/424044/425389/423163/693260/419116/427728/418502/100858156/396282/421622/417048/421808/395815/693256/424185/421685/427727/417050/417166/417465/424971/422720/769169/101750560/417051/396093/417287/395928/101747454/427171/395681/112531035/421864/423258/396027/769014/419912/100859609/404671/430480/427272/418083/430731/395274/426773/395337/395299/423471	0.815928
TGF-beta signaling pathway	gga04350	30	374147/395205/374213/373953/417637/396399/395679/373970/396119/421352/395282/396438/396030/428131/395826/395862/395852/395828/429683/373987/107049250/107052761/378779/395887/769000/395529/420332/396339/424325/396053	0.82338
Arachidonic acid metabolism	gga00590	15	396394/422528/426747/428871/423229/423769/427752/771574/107051573/414833/417193/416943/100858007/374110/100858782	0.850321
Fatty acid degradation	gga00071	10	422528/426847/770828/771098/424005/423947/395929/424877/422345/415361	0.856595
Autophagy - other	gga04136	8	425722/424746/420018/428449/423441/428674/427322/769118	0.863276
Necroptosis	gga04217	41	374012/396394/424044/101749275/101751709/418502/396282/419535/374174/768406/421685/420901/428725/423463/426617/776282/424629/428871/395845/422688/422720/423229/772225/395724/374072/395983/418581/417287/421248/415725/417241/423721/395681/374175/427891/770805/417253/771574/422592/404299/395274	0.886002
RNA degradation	gga03018	21	374064/100858397/395225/427114/422508/107052160/415656/424778/396295/419189/426807/424059/426566/415294/423626/423918/415992/416040/428595/419932/415359	0.888408
Drug metabolism - other enzymes	gga00983	18	395612/396283/421936/396322/395916/420253/429083/416399/420830/769338/422094/395719/769847/769704/415787/424326/769339/396025	0.889501
SNARE interactions in vesicular transport	gga04130	8	416766/418273/419315/422848/378895/420995/428597/107056411	0.889597
RIG-I-like receptor signaling pathway	gga04622	17	423163/421808/419887/424185/420660/395983/396093/417287/415725/424081/418567/417739/396027/404671/430480/422592/423471	0.890201
Porphyrin and chlorophyll metabolism	gga00860	7	426223/374020/421348/420776/424482/417273/418998	0.894966
Phototransduction	gga04744	6	396523/395855/429125/427515/414892/427960	0.901669
Mucin type O-glycan biosynthesis	gga00512	9	421540/427207/422560/395139/416260/417480/424177/396159/396140	0.907033
Glutathione metabolism	gga00480	14	395612/424112/395667/421936/419121/396322/776932/107056278/420253/421894/769847/420676/429762/416943	0.911042
Amino sugar and nucleotide sugar metabolism	gga00520	14	424691/415783/373889/768421/373900/770049/418199/429074/431509/427283/374044/420292/768786/423698	0.911042
Propanoate metabolism	gga00640	8	396221/373997/770828/423345/430557/417699/395929/424877	0.911543
Arginine biosynthesis	gga00220	3	424043/427721/415746	0.91433
Adherens junction	gga04520	21	426359/421808/373953/395230/396399/396516/396294/418044/395917/418415/427947/396422/418815/426130/418934/395508/424568/422323/395229/101750739/415860	0.91754
One carbon pool by folate	gga00670	4	395315/427977/427317/396091	0.92536
Ascorbate and aldarate metabolism	gga00053	2	107052518/770996	0.92578
Synthesis and degradation of ketone bodies	ko00072	2	396379/427190	0.92578
Cytosolic DNA-sensing pathway	gga04623	12	416620/417465/396093/395551/417990/421864/428713/396027/395468/427105/430480/395337	0.930511
Hedgehog signaling pathway	gga04340	13	424804/416181/396282/770168/395949/100858847/420769/419710/416660/395956/107055407/395615/424168	0.940854
NOD-like receptor signaling pathway	gga04621	40	374012/419484/424044/417707/423163/427559/419563/424746/396282/421622/418588/421808/373953/396329/418266/423463/423021/417465/418827/395983/418581/396093/417287/417241/415349/395681/417739/396027/772164/427687/100858343/421504/430480/422592/395366/769118/395337/415708/428199/423471	0.943789
Glycosaminoglycan degradation	gga00531	3	423834/373981/417749	0.94775
Metabolism of xenobiotics by cytochrome P450	gga00980	9	395612/396322/771930/769847/408034/428812/419861/421447/428813	0.952512
Primary bile acid biosynthesis	gga00120	2	420164/423788	0.953282
Glycosphingolipid biosynthesis - globo and isoglobo series	gga00603	2	771133/417163	0.95496
mRNA surveillance pathway	gga03015	21	100858156/416182/416605/427379/414144/420119/768522/428216/421694/419523/419453/769169/418734/422858/416979/101750600/419189/421250/424444/418670/769028	0.957206
Endocytosis	gga04144	73	420439/417771/425389/422732/423163/693260/421994/417584/420212/395603/423023/423187/416524/421772/419535/396418/426468/395817/415544/420901/395930/428511/420725/396399/421306/424317/418077/417772/420472/423696/424522/396515/421982/423082/427808/416765/416835/418902/419352/100859290/374035/426797/415976/429125/424389/395853/395917/395199/418043/395294/419318/420072/427284/419241/422952/423839/4272…	0.962045
Riboflavin metabolism	gga00740	1	431449	0.9627
Terpenoid backbone biosynthesis	gga00900	2	396379/420459	0.96443
Glyoxylate and dicarboxylate metabolism	gga00630	7	416559/374222/395566/769005/417699/426806/417253	0.969854
Glycosaminoglycan biosynthesis - heparan sulfate / heparin	gga00534	5	395140/428769/422022/422686/423822	0.971082
Drug metabolism - cytochrome P450	gga00982	8	395612/424071/396322/395267/769847/428812/424072/428813	0.973656
Phosphonate and phosphinate metabolism	gga00440	1	418594	0.97803
Vitamin B6 metabolism	gga00750	1	424071	0.97803
Thiamine metabolism	gga00730	1	430522	0.979879
Ubiquinone and other terpenoid-quinone biosynthesis	gga00130	2	416852/415884	0.98061
Pantothenate and CoA biosynthesis	gga00770	1	100857134	0.984284
Various types of N-glycan biosynthesis	gga00513	9	415585/418150/770601/416285/418265/416393/769263/424572/421089	0.986237
Nitrogen metabolism	gga00910	1	420208	0.987726
Fatty acid biosynthesis	gga01040	1	415361	0.987726
Steroid biosynthesis	gga00140	1	395827	0.987746
Homologous recombination	gga03440	8	373983/374246/417528/422104/396086/424611/424010/423485	0.988132
Citrate cycle (TCA cycle)	gga00020	5	415362/426429/424112/417699/416066	0.991612
Aminoacyl-tRNA biosynthesis	gga00970	9	415957/423458/423086/428403/415668/424812/421348/768802/425613	0.991908
Phenylalanine metabolism	gga00360	2	416852/415884	0.99484
Glycosylphosphatidylinositol (GPI)-anchor biosynthesis	gga00563	3	100858021/771539/429144	0.997352
N-Glycan biosynthesis	gga00510	8	395078/415585/416285/422750/418265/416393/771539/396169	0.999376
Taurine and hypotaurine metabolism	gga00430	3	395395/427391/100857134	0.999402
D-Glutamine and D-glutamate metabolism	gga00470	1	424043	0.999906
RNA transport	gga03015	4	420715/430848/395295/395905	0.99992
Neomycin, kanamycin and gentamicin biosynthesis	gga00524	1	768421	0.999981
Phenylalanine, tyrosine and tryptophan biosynthesis	gga00400	1	415884	0.999998
Caffeine metabolism	gga00232	1	396283	1
Oxidative phosphorylation	gga00190	18	416978/420259/427854/775974/772260/100859320/424102/421939/430210/769735/769146/427009/416571/768860/424349/768660/431629/420210	1
Spliceosome	gga03040	17	419116/419254/427379/417559/414144/395403/422248/422401/420618/769169/415523/421261/395853/423258/415875/100859609/416040	1
Ribosome biogenesis in eukaryotes	gga03008	7	419761/417477/422196/424778/426574/430848/423795	1
