# Supplementary material for: Identification of Key Genes Affecting Flavor Formation in Beijing-You Chicken Meat by Transcriptome and Metabolome Analyses
Source: Foods. 2023 Feb 28;12(5):1025. doi: 10.3390/foods12051025 (PMC10000371; doi:10.3390/foods12051025)
Supplement: Supplementary file 1 [file foods-12-01025-s001.zip › Table S7.xlsx]

## Sheet: Sheet1
Table S7. KEGG pathways of time-series genes in different expression profiles
Profile ID	KEGG pathway	Gene count	P-value
2	gga03030:DNA replication	9	0.00135
	gga04310:Wnt signaling pathway	23	0.00159
	gga04020:Calcium signaling pathway	30	0.00245
	gga04261:Adrenergic signaling in cardiomyocytes	17	0.0259
	gga03460:Fanconi anemia pathway	9	0.0294
	gga00230:Purine metabolism	17	0.0296
	gga00140:Steroid hormone biosynthesis	7	0.0455
	gga04080:Neuroactive ligand-receptor interaction	36	0.0469
	gga00410:beta-Alanine metabolism	6	0.0494
	gga04540:Gap junction	12	0.0512
	gga03410:Base excision repair	6	0.0565
	gga04350:TGF-beta signaling pathway	12	0.0868
38	gga04060:Cytokine-cytokine receptor interaction	16	2.55e-05
	gga04514:Cell adhesion molecules	8	0.0179
	gga04145:Phagosome	8	0.0303
