# Supplementary material for: Identification of Key Genes Affecting Flavor Formation in Beijing-You Chicken Meat by Transcriptome and Metabolome Analyses
Source: Foods. 2023 Feb 28;12(5):1025. doi: 10.3390/foods12051025 (PMC10000371; doi:10.3390/foods12051025)
Supplement: Supplementary file 1 [file foods-12-01025-s001.zip › Table S8.xlsx]

## Sheet: Sheet1
Table S8. KEGG enrichment analysis of SCMs
KEGG Pathway	Pathway_ID	Count	Compound	P-value
Arginine biosynthesis	gga00220	7	C00025/C00062/C00327/C00169/C00077/C00064/C00086	9.09e-06
Glycine, serine and threonine metabolism	gga00260	11	C00065/C00114/C00581/C01026/C02291/C00037/C01005/C00188/C00300/C00097/C00430	1e-05
Aminoacyl-tRNA biosynthesis	gga00970	13	C00135/C00062/C00064/C00097/C00037/C00065/C00073/C00183/C00047/C00407/C00188/C00148/C00025	1.34e-05
Histidine metabolism	gga00340	6	C00025/C00135/C00386/C05127/C01152/C02835	0.00050002
Arginine and proline metabolism	gga00330	9	C00062/C00581/C00300/C00019/C00148/C03440/C00025/C00077/C01035	0.00094023
Purine metabolism	gga00230	12	C00385/C00064/C00008/C00130/C00360/C05512/C01762/C00242/C00330/C00366/C00387/C00301	0.00094205
Taurine and hypotaurine metabolism	gga00430	4	C00097/C01678/C00245/C00519	0.0013548
Pyrimidine metabolism	gga00240	9	C00064/C00169/C00337/C00239/C00881/C00214/C00178/C02067/C00295	0.0013978
Cysteine and methionine metabolism	gga00270	8	C00019/C02291/C00065/C00073/C00491/C00097/C02356/C01005	0.0015569
Nitrogen metabolism	gga00910	3	C00025/C00169/C00064	0.0059726
Thiamine metabolism	gga00730	3	C00097/C00378/C03028	0.0099147
Alanine, aspartate and glutamate metabolism	gga00250	6	C01042/C00025/C00064/C12270/C00036/C00169	0.011643
Valine, leucine and isoleucine biosynthesis	gga00290	3	C00188/C00407/C00183	0.015051
Glutathione metabolism	gga00480	5	C00037/C00025/C00097/C00077/C01879	0.043624
D-Glutamine and D-glutamate metabolism	gga00470	2	C00025/C00064	0.062255
Glyoxylate and dicarboxylate metabolism	gga00630	5	C00065/C00037/C00025/C00036/C00064	0.07141
Tyrosine metabolism	gga00350	6	C00547/C00788/C00355/C02515/C02465/C01829	0.072256
Nicotinate and nicotinamide metabolism	gga00760	3	C00857/C00455/C05843	0.085064
Starch and sucrose metabolism	gga00500	3	C00089/C00092/C00085	0.099481
Vitamin B6 metabolism	gga00750	2	C00627/C00847	0.13004
Fructose and mannose metabolism	gga00051	3	C00794/C00275/C01019	0.13096
Neomycin, kanamycin and gentamicin biosynthesis	gga00524	1	C00092	0.13725
Pantothenate and CoA biosynthesis	gga00770	3	C00864/C00183/C00097	0.14787
Ascorbate and aldarate metabolism	gga00053	2	C00137/C00818	0.15529
Caffeine metabolism	gga00232	2	C13747/C16353	0.18137
beta-Alanine metabolism	gga00410	3	C00986/C00386/C00135	0.1836
Riboflavin metabolism	gga00740	1	C00255	0.19871
Glycerophospholipid metabolism	gga00564	4	C00114/C01996/C00346/C00670	0.23443
Lysine degradation	gga00310	3	C00047/C00956/C00408	0.2605
Amino sugar and nucleotide sugar metabolism	gga00520	4	C00140/C00275/C00085/C01019	0.26652
Butanoate metabolism	gga00650	2	C01089/C00025	0.28962
Tryptophan metabolism	gga00380	4	C01598/C00978/C00632/C05653	0.29938
Galactose metabolism	gga00052	3	C00089/C00794/C00137	0.3005
Synthesis and degradation of ketone bodies	ko00072	1	C01089	0.3089
Porphyrin and chlorophyll metabolism	gga00860	3	C00037/C00430/C00025	0.36095
Phenylalanine metabolism	gga00360	1	C05332	0.44667
Sphingolipid metabolism	gga00600	2	C00065/C00346	0.44726
Pentose phosphate pathway	gga00030	2	C00121/C00198	0.47176
Pyruvate metabolism	gga00620	2	C00036/C00256	0.47176
Biotin metabolism	gga00780	1	C00047	0.52302
Glycolysis or Gluconeogenesis	gga00010	2	C00221/C00036	0.56297
Inositol phosphate metabolism	gga00562	2	C00092/C00137	0.64251
Primary bile acid biosynthesis	gga00120	3	C00037/C00245/C02528	0.64855
Citrate cycle (TCA cycle)	gga00020	1	C00036	0.77371
Valine, leucine and isoleucine degradation	gga00280	2	C00183/C00407	0.79183
Propanoate metabolism	gga00640	1	C05984	0.81926
Phosphatidylinositol signaling system	gga04070	1	C00137	0.87586
Drug metabolism - other enzymes	gga00983	1	C16617	0.94168
